# Supplementary material for: Identification of Rice Genes Associated With Enhanced Cold Tolerance by Comparative Transcriptome Analysis With Two Transgenic Rice Plants Overexpressing DaCBF4 or DaCBF7, Isolated From Antarctic Flowering Plant Deschampsia antarctica
Source: Front Plant Sci. 2018 May 3;9:601. doi: 10.3389/fpls.2018.00601 (PMC5943562; doi:10.3389/fpls.2018.00601)
Supplement: Supplementary file 1 [file Table_1.XLSX]

## Sheet: Table S1
Supplementary Table 1. DREB/CBF homologs from 5 monocot species including Antarctic hairgrass (Deschampsia antarctica), barley (Hordeum vulgare), rice (Oryza sativa japonicum), wheat (Triticum aestivum), and einkorn wheat (Triticum monococcum)
Species	Gene name	Group	Accession No.
Deschampsia antarctica	DaCBF4	4
Deschampsia antarctica	DaCBF7	5	AIZ97485
Hordeum vulgare	HvCBF10A-Dt	3	AAX23711
Hordeum vulgare	HvCBF10B-Dt	3	AAX23714
Hordeum vulgare	HvCBF11-Dt	1	AAX23718
Hordeum vulgare	HvCBF12-Dt	3	ABA01491
Hordeum vulgare	HvCBF13-Dt	3	ABA01492
Hordeum vulgare	HvCBF2B-Dt	4	ABA01494
Hordeum vulgare	HvCBF3-Dt	3	AAX23692
Hordeum vulgare	HvCBF4A-Dt	4	AAX28949
Hordeum vulgare	HvCBF4B-Dt	4	AAX28950
Hordeum vulgare	HvCBF4D-Ab	4	AAX23696
Hordeum vulgare	HvCBF5-Dt	2	AAX23698
Hordeum vulgare	HvCBF6-Dt	3	AAX23701
Hordeum vulgare	HvCBF7-Dt	5	AAX23704
Hordeum vulgare	HvCBF9-Dt	4	AAX23707
Hordeum vulgare	HvCBFIa-1	1	AAX23684
Hordeum vulgare	HvCBFIVa-2A	4	AAX23688
Hordeum vulgare	HvCBFIVc-14	4	ABA01493
Oryza sativa (japonicum)	Os04g46400	5	XP_015635762
Oryza sativa (japonicum)	OsCBFIa-1E	1	AAX23722
Oryza sativa (japonicum)	OsCBFIa-1G	1	BAD29237
Oryza sativa (japonicum)	OsCBFII-1C	2	BAA90812
Oryza sativa (japonicum)	OsCBFIII-1I	3	BAD09225
Oryza sativa (japonicum)	OsCBFIII-1J	3	BAD09738
Oryza sativa (japonicum)	OsCBFIIIA-1A	3	AAN02486
Oryza sativa (japonicum)	OsCBFIIIb-1H	3	Q0J090
Oryza sativa (japonicum)	OsCBFIV-1B.1	4	AAX28958
Triticum aestivum	TaCBFIa-A11	1	ABK55354
Triticum aestivum	TaCBFII-5.1	2	ABK55355
Triticum aestivum	TaCBFII-5.2	2	ABK55356
Triticum aestivum	TaCBFII-5.3	2	ABK55357
Triticum aestivum	TaCBFIIIa-6.1	3	ABK55358
Triticum aestivum	TaCBFIIIa-6.2	3	ABK55359
Triticum aestivum	TaCBFIIIa-D6	3	ABK55360
Triticum aestivum	TaCBFIIIc-3.1	3	ABK55361
Triticum aestivum	TaCBFIIIc-3.2	3	ABK55362
Triticum aestivum	TaCBFIIIc-B10	3	ABK55364
Triticum aestivum	TaCBFIIIc-D3	3	ABK55363
Triticum aestivum	TaCBFIIId-12.1	3	ABK55365
Triticum aestivum	TaCBFIIId-15.2	3	ABK55368
Triticum aestivum	TaCBFIIId-A15	3	ABK55367
Triticum aestivum	TaCBFIIId-A19	3	ABK55369
Triticum aestivum	TaCBFIIId-B12	3	ABK55366
Triticum aestivum	TaCBFIIId-B19	3	ABK55370
Triticum aestivum	TaCBFIIId-D19	3	ABK55371
Triticum aestivum	TaCBFIVa-2.2	4	ABK55373
Triticum aestivum	TaCBFIVa-2.3	4	ABK55374
Triticum aestivum	TaCBFIVa-A2	4	ABK55372
Triticum aestivum	TaCBFIVb-21.1	4	ABK55378
Triticum aestivum	TaCBFIVb-A20	4	ABK55375
Triticum aestivum	TaCBFIVb-B20	4	ABK55376
Triticum aestivum	TaCBFIVb-D20	4	ABK55377
Triticum aestivum	TaCBFIVb-D21	4	ABK55379
Triticum aestivum	TaCBFIVc-14.1	4	ABK55380
Triticum aestivum	TaCBFIVc-14.3	4	ABK55382
Triticum aestivum	TaCBFIVc-B14	4	ABK55381
Triticum aestivum	TaCBFIVd-4.1	4	ABK55383
Triticum aestivum	TaCBFIVd-9.1	4	ABK55385
Triticum aestivum	TaCBFIVd-A22	4	ABK55388
Triticum aestivum	TaCBFIVd-B22	4	ABK55389
Triticum aestivum	TaCBFIVd-B4	4	ABK55384
Triticum aestivum	TaCBFIVd-B9	4	ABK55386
Triticum aestivum	TaCBFIVd-D22	4	ABK55390
Triticum aestivum	TaCBFIVd-D9	4	ABK55387
Triticum monococcum	TmCBF7	5	AAX28965
Triticum monococcum	TmCBFII-A5	2	AAY32551
Triticum monococcum	TmCBFIIIb-A18	3	AAY32550
Triticum monococcum	TmCBFIIIc-10	3	AAY32554
Triticum monococcum	TmCBFIIIc-A13	3	AAY32555
Triticum monococcum	TmCBFIIId-A16	3	AAY32558
Triticum monococcum	TmCBFIIId-A17	3	AAY32564
Triticum monococcum	TmCBFIVa-A2	4	AAY32560
Triticum monococcum	TmCBFIVd-A4	4	AAY32562
