# Supplementary material for: Identification of Rice Genes Associated With Enhanced Cold Tolerance by Comparative Transcriptome Analysis With Two Transgenic Rice Plants Overexpressing DaCBF4 or DaCBF7, Isolated From Antarctic Flowering Plant Deschampsia antarctica
Source: Front Plant Sci. 2018 May 3;9:601. doi: 10.3389/fpls.2018.00601 (PMC5943562; doi:10.3389/fpls.2018.00601)
Supplement: Supplementary file 2 [file Table_2.XLSX]

## Sheet: Table S2
Supplementary Table 2. List of synthetic oligonucleotide sequences used in this study
Oligonucleotide name	Sequence	Purpose
DaCBF4 F	ATGGACACCGCCTCCACG	cloning
DaCBF4 R	CTCGAACAGGTAGCTCCACATCG	cloning
OsUbiquitin F	ATGCAGATCTTTGTGAAGACATTG	RT-PCR
OsUbiquitin R	TTACTGACCACCACGGAGGC	RT-PCR
Hph probe F	ATGAAAAAGCCTGAACTCACC	Southern blot probe
Hph probe R	CTATTCCTTTGCCCTCGG	Southern blot probe
DaCBF4 qRT F	TGCCTCAACTTCGCCGACTC	qRT-PCR
DaCBF4 qRT R	GAGCTGGAACGCCACGACGG	qRT-PCR
DaEF1a qRT F	TTTGTCCACTGCTACACTCGTGGT	qRT-PCR
DaEF1a qRT R	TCGAAGGCTGACGGACATAACCAA	qRT-PCR
DaIRIP qRT F	AAGGGACCAACAACAATGTC	qRT-PCR
DaIRIP qRT R	GACACCCAGTTACGATAGTG	qRT-PCR
DaDHN1 qRT F	GCATGCACAGTGTAATGGGCTGAA	qRT-PCR
DaDHN1 qRT R	AAGGCGGAATACATGACGCTGACA	qRT-PCR
DaP5CS qRT F	CTTGTCCACTCCCTCTTAGA	qRT-PCR
DaP5CS qRT R	TGCAAGCACAAGGTTCTG	qRT-PCR
OsBBTI12 qRT F	GAGCAGCACTCTCTTGGTGA	qRT-PCR
OsBBTI12 qRT R	ATGTCGATCGCCTTGCTCTC	qRT-PCR
OsRNase T2 qRT F	GTGGAACAGCTATGGCGTCT	qRT-PCR
OsRNase T2 qRT R	CCTTGTTCAGCGAGAGCAGA	qRT-PCR
OsLTPL114 qRT F	ATGGCCGGCAAGAAGGT	qRT-PCR
OsLTPL114 qRT R	GGGCACTTATTCCCTCCACC	qRT-PCR
OsThaumatin qRT F	CTGTTCCCCGAAGACAACAC	qRT-PCR
OsThaumatin qRT R	GGGCAGAAGACGACTTGGTAG	qRT-PCR
OsDirigent qRT F	ACATGGTCACCAAGAACTACGA	qRT-PCR
OsDirigent qRT R	AGTGCTTCAGGTAGAGGTCGAT	qRT-PCR
OsBI qRT F	GCCATTGCATTTGGGTGCTT	qRT-PCR
OsBI qRT R	GGCCAGAAGAGAGCAAACCA	qRT-PCR
OsMDH qRT F	AGCCCCTAACTGCAAGGTTC	qRT-PCR
OsMDH qRT R	TTGTGGTCAAGACGGGTGAG	qRT-PCR
OsLEA24 qRT F	ATGGCCGGCATCATCCA	qRT-PCR
OsLEA24 qRT R	CCTTGTGCTCCCCGTCC	qRT-PCR
Os01g15270 qRT F	TGGTTCTTCGTGCACCTCTC	qRT-PCR
Os01g15270 qRT R	ACTCGGGTACGTGGTGAAAC	qRT-PCR
Os03g02470 qRT F	CGCGACCTCTTTGTCCATCT	qRT-PCR
Os03g02470 qRT R	GACGATCTGGGCATGTGTGA	qRT-PCR
Os10g22630 qRT F	TCGCTGCTTATCTCCAGTCG	qRT-PCR
Os10g22630 qRT R	GGATCTGGAGCACCCAAACT	qRT-PCR
OsAct qRT F	GCTGACCGTATGAGCAAGGA	qRT-PCR
OsAct qRT R	TGAACAATTGCTGGACCCG	qRT-PCR
OsLEA24 pro F	ATCCTCCCCTGCCGACGCTGTACAAG	Gel retardation assay probe
OsLEA24 pro R	CTTGTACAGCGTCGGCAGGGGAGGAT	Gel retardation assay probe
OsBI pro F	ACAATTTTTTTTTCGGGGAAAGGGAA	Gel retardation assay probe
OsBI pro R	TTCCCTTTCCCCGAAAAAAAAATTGT	Gel retardation assay probe
Os03g02470 pro F	GTGTGGTGGCCCGAAATGCCGCGCAA	Gel retardation assay probe
Os03g02470 pro R	TTGCGCGGCATTTCGGGCCACCACAC	Gel retardation assay probe
Os10g22630 pro F	AAATAGGGGGACCGACGCCGGGTTGT	Gel retardation assay probe
Os10g22630 pro R	ACAACCCGGCGTCGGTCCCCCTATTT	Gel retardation assay probe
