# Supplementary material for: Identification of Rice Genes Associated With Enhanced Cold Tolerance by Comparative Transcriptome Analysis With Two Transgenic Rice Plants Overexpressing DaCBF4 or DaCBF7, Isolated From Antarctic Flowering Plant Deschampsia antarctica
Source: Front Plant Sci. 2018 May 3;9:601. doi: 10.3389/fpls.2018.00601 (PMC5943562; doi:10.3389/fpls.2018.00601)
Supplement: Supplementary file 3 [file Table_3.XLSX]

## Sheet: Table S3
Supplementary Table 3. List of differentially expressed genes in Ubi:DaCBF4 transgenic rice plants under normal condition compared to wild type plants
Feature ID	Annotations - Description	Baggerley's test: Normal condition Ubi:DaCBF4 vs wild-type				FPKM
		p-value	FDR p-value correction	Fold change		wild-type	Ubi:DaCBF4
LOC_Os02g52730	ferredoxin--nitrite reductase putative expressed	1.76582e-06	0.00339775	889.66		0.074957	24.5357
LOC_Os10g22630	expressed protein	2.22045e-15	1.12639e-11	614.273		0.1	61.4273
LOC_Os03g02470	expressed protein	9.8226e-06	0.0140541	211.862		0.1	21.1862
LOC_Os07g32710	retrotransposon protein putative unclassified expressed	5.41765e-06	0.00889148	17.7454		1.59727	26.1073
LOC_Os11g10850	dirigent putative expressed	2.80281e-05	0.0325832	15.425		1.60059	22.9642
LOC_Os01g03680	BBTI8 - Bowman-Birk type bran trypsin inhibitor precursor expressed	3.60013e-08	9.13141e-05	10.6312		3.83056	41.1301
LOC_Os09g15480	Ser/Thr-rich protein T10 in DGCR region putative expressed	2.24265e-14	9.62632e-11	9.55852		7.64103	80.7999
LOC_Os08g32085	expressed protein	7.07822e-06	0.0106749	8.34998		3.55457	30.4731
LOC_Os10g21248	photosystem I P700 chlorophyll a apoprotein A2 putative expressed	3.7125e-05	0.0398387	6.70883		4.02475	28.3624
LOC_Os01g57962	photosystem I P700 chlorophyll a apoprotein A2 putative expressed	2.07734e-05	0.0246634	6.53856		4.40089	30.4511
LOC_Os12g37320	lipoxygenase 2.2 chloroplast precursor putative expressed	1.91281e-05	0.0232037	5.20983		6.0568	34.2868
LOC_Os12g43380	thaumatin putative expressed	6.35051e-08	0.000154072	5.17171		9.25753	52.7316
LOC_Os11g46000	von Willebrand factor type A domain containing protein putative expressed	3.5784e-05	0.0391526	4.36309		7.37876	36.0886
LOC_Os07g25050	thionin-like peptide putative expressed	6.46982e-06	0.0100284	4.05919		9.79152	44.6083
LOC_Os07g41060	dihydroflavonol-4-reductase putative expressed	9.20025e-06	0.0135101	4.03963		9.58675	43.5839
LOC_Os12g37260	lipoxygenase 2.1 chloroplast precursor putative expressed	0	0	3.68537		424.313	1429.16
LOC_Os01g25484	ferredoxin--nitrite reductase putative expressed	1.95375e-06	0.00363404	3.56878		13.3117	54.3197
LOC_Os04g56430	cysteine-rich receptor-like protein kinase putative expressed	1.67831e-06	0.00334766	3.31836		15.4109	60.4302
LOC_Os09g36680	ribonuclease T2 family domain containing protein expressed	0	0	3.06241		122.296	483.002
LOC_Os10g36170	LTPL160 - Protease inhibitorFseed storageFLTP family protein precursor expressed	0	0	2.94021		78.1925	272.19
LOC_Os01g04050	BBTI12 - Bowman-Birk type bran trypsin inhibitor precursor expressed	1.08862e-07	0.000242984	2.26442		44.3584	132.958
LOC_Os04g41680	CHIT3 - Chitinase family protein precursor expressed	3.34272e-05	0.0373054	2.25829		27.4968	80.362
LOC_Os05g15770	glycosyl hydrolase putative expressed	0	0	2.24277		121.54	313.737
LOC_Os02g35610	expressed protein	5.03621e-06	0.00851592	2.24145		33.0109	104.919
LOC_Os05g06920	relA-SpoT like protein RSH4 putative expressed	4.46538e-05	0.0461431	2.23049		27.542	80.0355
LOC_Os01g03320	BBTI2 - Bowman-Birk type bran trypsin inhibitor precursor expressed	2.01617e-13	7.50027e-10	2.04441		122.032	299.271
LOC_Os12g38170	osmotin putative expressed	1.6798e-06	0.00334766	1.81966		77.6878	183.132
LOC_Os01g15270	expressed protein	2.78835e-11	9.1525e-08	1.77171		168.189	370.888
LOC_Os10g31330	retrotransposon protein putative unclassified expressed	4.44089e-16	2.47806e-12	1.73959		270.749	594.999
LOC_Os10g35950	transferase family protein putative expressed	4.39428e-05	0.0461431	1.73857		67.8905	148.672
LOC_Os12g02320	LTPL12 - Protease inhibitorFseed storageFLTP family protein precursor expressed	1.08094e-05	0.0150794	1.6043		113.186	232.731
LOC_Os03g01300	LTPL114 - Protease inhibitorFseed storageFLTP family protein precursor expressed	6.21725e-15	2.89107e-11	1.59839		373.744	705.245
LOC_Os12g08760	carboxyvinyl-carboxyphosphonate phosphorylmutase putative expressed	2.83964e-09	8.33972e-06	1.3906		454.534	706.965
