# Supplementary material for: Identification of Rice Genes Associated With Enhanced Cold Tolerance by Comparative Transcriptome Analysis With Two Transgenic Rice Plants Overexpressing DaCBF4 or DaCBF7, Isolated From Antarctic Flowering Plant Deschampsia antarctica
Source: Front Plant Sci. 2018 May 3;9:601. doi: 10.3389/fpls.2018.00601 (PMC5943562; doi:10.3389/fpls.2018.00601)
Supplement: Supplementary file 4 [file Table_4.XLSX]

## Sheet: Table S4
Supplementary Table 4. List of differentially expressed genes in Ubi:DaCBF4 transgenic rice plants under cold stress condition compared to wild type plants
Locus ID	Annotations - Description	Cold 1 day								Cold 6 day
		Baggerley's test: Ubi:DaCBF4 vs wild-type					FPKM			Baggerley's test: Ubi:DaCBF4 vs wild-type					FPKM
		p-value	FDR p-value correction	Fold change	DEG in Cold 1day		wild-type	Ubi:DaCBF4		p-value	FDR p-value correction	Fold change	DEG in Cold 1day		wild-type	Ubi:DaCBF4
LOC_Os01g03340	BBTI4 - Bowman-Birk type bran trypsin inhibitor precursor expressed	0.969313	1	1.00618			71.5762	109.27		1.45291e-07	0.000155911	-1.94007	Down		201.259	69.955
LOC_Os01g03360	BBTI5 - Bowman-Birk type bran trypsin inhibitor precursor expressed	0.524654	1	-1.15372			37.1647	51.6516		2.21738e-06	0.00167206	-3.19144	Down		70.4729	15.8609
LOC_Os01g05650	metallothionein putative expressed	1.77538e-13	2.67751e-10	-3.54839	Down		119.175	53.085		0.631147	1	1.09131			65.742	51.246
LOC_Os01g06740	ribosome inactivating protein putative expressed	0.61754	1	1.61546			1.45492	3.82197		1.05774e-06	0.00092223	-1.52625	Down		404.451	160.694
LOC_Os01g06882	expressed protein	6.02688e-06	0.00361619	1154.57	Up		0.0634361	27.8625		1	1	1			0	0
LOC_Os01g07530	uncharacterized glycosyltransferase putative expressed	0.113147	1	-1.23106			114.681	143.051		3.18167e-09	4.93168e-06	-2.38311	Down		167.63	50.1041
LOC_Os01g09220	transposon protein putative CACTA EnFSpm sub-class expressed	5.49286e-10	6.38557e-07	2.15733	Up		81.6558	244.567		0.712031	1	-1.03946			218.711	137.49
LOC_Os01g10400	expressed protein	8.90999e-23	1.98874e-19	-2.58201	Down		315.13	182.541		0.75529	1	1.10971			18.1145	15.2379
LOC_Os01g15270	expressed protein	9.94336e-08	7.60068e-05	-1.3267	Down		923.359	949.93		0.0233599	1	-1.19437			426.747	213.118
LOC_Os01g19740	calvin cycle protein CP12 putative expressed	6.6092e-12	9.21999e-09	-2.09327	Down		224.304	166.591		0.19378	1	1.06737			899.795	670.112
LOC_Os01g21250	late embryogenesis abundant protein putative expressed	0	0	1.59494	Up		3567.35	3111.14		2.4187e-69	1.0382e-65	-1.59494	Down		3139.3	2511.01
LOC_Os01g22010	S-adenosylmethionine synthetase putative expressed	3.66458e-11	4.64744e-08	1.66311	Up		228.377	632.713		2.45337e-10	4.27814e-07	-2.76332	Down		156.563	38.4804
LOC_Os01g25386	multidrug resistance-associated protein putative expressed	0.00139919	0.389427	1.63645			59.9219	147.933		2.42715e-06	0.00180583	-2.64234	Down		88.0408	23.9029
LOC_Os01g37800	ras-related protein putative expressed	0.952965	1	1.01396			31.2702	51.3662		8.274e-11	1.53899e-07	2.78296	Up		57.2289	107.865
LOC_Os01g41710	chlorophyll A-B binding protein putative expressed	1.20233e-23	3.04959e-20	-1.90421	Down		517.171	492.554		0.29252	1	-1.74658			9.39924	3.76633
LOC_Os01g41810	cytochrome P450 72A1 putative expressed	0.775313	1	-1.10127			15.1036	22.7462		2.79917e-06	0.00200252	1.8513	Up		97.7299	117.087
LOC_Os01g42380	pleiotropic drug resistance protein putative expressed	2.97425e-06	0.00190766	2.47443	Up		30.3283	117.574		0.199594	1	1.13299			235.106	165.242
LOC_Os01g48690	ribosomal protein rpS20 putative expressed	2.84493e-05	0.0141741	-3.27864	Down		41.6381	19.458		0.584411	1	-1.89196			1.41054	0.464729
LOC_Os01g52230	phosphoethanolamineFphosphocholine phosphatase putative expressed	9.2313e-52	2.57558e-48	-3.50179	Down		427.644	218.09		0.406992	1	-1.26294			32.2499	18.0631
LOC_Os01g53820	expressed protein	0.0231752	1	4.31716			2.08461	14.3773		1.84154e-06	0.001468	-1.87021	Down		180.69	65.8753
LOC_Os01g56680	photosystem II reaction center W protein chloroplast precursor putative expressed	6.53729e-06	0.00379987	-2.03612	Down		105.174	81.1965		0.786121	1	-1.13971			9.00778	6.00624
LOC_Os01g57960	retrotransposon protein putative unclassified expressed	9.87628e-14	1.57459e-10	-2.05579	Down		258.702	201.641		8.06786e-08	9.37905e-05	1.49288	Up		357.36	296.819
LOC_Os01g58020	ribulose bisphosphate carboxylase large chain precursor putative expressed	7.70229e-21	1.59184e-17	-2.169	Down		384.112	260.489		0.24964	1	-1.18097			116.855	67.3755
LOC_Os01g58870	domain of unknown function DUF250 domain containing protein expressed	0.00303046	0.695897	2.34432			13.4291	53.3997		4.35166e-06	0.00296131	-4.63652	Down		48.5723	6.9061
LOC_Os01g64170	glycosyl hydrolases family 17 putative expressed	0.0101548	1	2.10874			13.7375	49.4418		4.90448e-10	8.29317e-07	-1.66572	Down		475.581	178.743
LOC_Os01g64470	harpin-induced protein 1 domain containing protein expressed	0.925462	1	1.02263			30.0131	49.6955		6.18374e-06	0.00415734	2.18604	Up		52.8997	78.7109
LOC_Os01g66120	No apical meristem protein putative expressed	4.67809e-06	0.00283741	-1.43443	Down		347.61	359.384		0.000303823	0.122852	-1.22936			815.037	410.364
LOC_Os01g67480	helix-loop-helix DNA-binding domain containing protein expressed	3.13866e-06	0.00196787	1.99966	Up		58.9679	175.717		4.59443e-05	0.0253836	-1.73335	Down		167.124	64.6554
LOC_Os01g68300	expressed protein	0.92319	1	-1.01028			165.455	233.519		2.15847e-05	0.012951	2.99266	Up		19.5919	43.7406
LOC_Os01g70170	transaldolase putative expressed	0.211953	1	1.39601			20.0881	46.0695		4.72055e-07	0.000462126	1.61142	Up		197.784	209.55
LOC_Os01g72530	OsCML31 - Calmodulin-related calcium sensor protein expressed	0.978969	1	-1.00472			56.7655	87.6774		2.77129e-07	0.000276144	1.89676	Up		107.805	138.501
LOC_Os01g72610	glycosyltransferase putative expressed	0.70025	1	1.10981			22.1148	39.2721		9.06227e-07	0.000802672	-2.06351	Down		157.459	52.3127
LOC_Os01g72900	abscisic stress-ripening putative expressed	0.127559	1	1.60841			13.5093	35.8207		1.49697e-09	2.45684e-06	2.84211	Up		48.1151	89.6796
LOC_Os01g72910	abscisic stress-ripening putative expressed	0.00359676	0.787069	2.24279			14.5714	56.0275		0	0	3.04573	Up		134.264	257.849
LOC_Os01g73000	copine putative expressed	7.40348e-05	0.0338624	7.91066	Up		2.43575	31.3629		0.0191534	1	3.1378			4.34903	12.567
LOC_Os02g02890	peptidyl-prolyl cis-trans isomerase putative expressed	5.19295e-05	0.0243506	-1.45746	Down		237.703	242.194		0.00818107	1	-1.19909			534.474	278.294
LOC_Os02g03280	transmembrane BAX inhibitor motif-containing protein putative expressed	0.00288436	0.667844	2.3343			13.662	54.5515		0	0	3.84384	Up		97.6405	230.93
LOC_Os02g08180	protein transport protein SEC61 subunit gamma putative expressed	0.391883	1	-1.36118			14.7677	17.8686		1.61157e-05	0.00999194	2.74499	Up		25.6473	51.2122
LOC_Os02g09510	limonoid UDP-glucosyltransferase putative expressed	0.504543	1	1.21035			18.6977	36.6718		1.6081e-07	0.000169309	-2.00938	Down		181.395	62.3392
LOC_Os02g10390	chlorophyll A-B binding protein putative expressed	8.93901e-06	0.00503844	-1.7084	Down		170.089	144.196		0.839222	1	1.09114			10.4199	8.82779
LOC_Os02g24598	chloroplast envelope membrane protein putative expressed	1.06029e-05	0.00585794	-4.57131	Down		34.1759	11.4586		0.0302217	1	2.27538			9.28817	17.54
LOC_Os02g24634	photosystem II D2 protein putative expressed	5.3406e-05	0.0248342	-8.0629	Down		20.2016	4.07849		0.0845938	1	-2.15964			15.9654	5.11398
LOC_Os02g32520	ERD1 protein chloroplast precursor putative expressed	0.763419	1	1.08727			21.0401	36.737		1.35412e-06	0.00115877	1.51471	Up		261.388	234.419
LOC_Os02g38050	joka2 putative expressed	0.0556309	1	1.4317			41.9395	95.6035		4.32239e-11	8.61405e-08	1.71911	Up		268.635	278.875
LOC_Os02g39850	transferase family protein putative expressed	1.73688e-11	2.36389e-08	1.90216	Up		156.946	450.167		2.92431e-08	3.88522e-05	-2.65925	Down		121.806	31.8943
LOC_Os02g39930	OsTIL-1 Temperature-induced lipocalin-1 expressed	0.121556	1	1.383			34.2667	77.7923		1.29093e-05	0.00827993	1.36615	Up		405.048	304.861
LOC_Os02g40260	uncharacterized protein At4g06744 precursor putative expressed	5.51825e-08	4.46266e-05	-3.83397	Down		61.6534	24.3191		0.469409	1	-2.78356			0.278356	0.1
LOC_Os02g41630	phenylalanine ammonia-lyase putative expressed	2.49238e-06	0.00161718	1.28091	Up		475.083	1115.89		2.30231e-25	8.56475e-22	-2.68096	Down		475.482	108.039
LOC_Os02g41650	phenylalanine ammonia-lyase putative expressed	0.114937	1	-1.10205			422.539	695.734		3.59692e-26	1.43366e-22	-2.64598	Down		481.693	112.298
LOC_Os02g41820	expressed protein	0.876189	1	1.04543			20.3424	34.1825		7.20899e-09	1.03146e-05	1.62514	Up		267.837	262.259
LOC_Os02g43120	zinc finger C3HC4 type domain containing protein expressed	2.30614e-10	2.73797e-07	565.471	Up		0.1	56.5471		1.95971e-05	0.0118863	147.333	Up		0.1	14.7333
LOC_Os02g43790	ethylene-responsive transcription factor putative expressed	0.0662556	1	-1.74057			25.1409	23.0666		5.5814e-05	0.0305341	-2.63351	Down		66.2162	17.8496
LOC_Os02g43970	AP2 domain containing protein expressed	0	0	30.6035	Up		2.21832	112.196		1.36784e-11	2.93565e-08	106.229	Up		0.240786	37.2859
LOC_Os02g44980	transmembrane amino acid transporter protein putative expressed	9.77012e-09	9.31975e-06	1.55418	Up		235.993	577.224		3.45833e-08	4.48787e-05	-1.63343	Down		399.26	148.881
LOC_Os02g48560	fatty acid desaturase putative expressed	0.000662231	0.211161	1.40116			163.142	313.296		1.95888e-06	0.00152444	-2.62694	Down		91.7135	24.8399
LOC_Os02g49700	homeobox associated leucine zipper putative expressed	0.0553211	1	-1.17485			252.997	338.01		3.12406e-17	9.17505e-14	-1.96084	Down		506.789	165.954
LOC_Os02g52010	phosphate-induced protein 1 conserved region domain containing protein expressed	0.0145178	1	-1.9761			32.3163	25.4009		7.98888e-05	0.040161	-2.71136	Down		60.7642	16.016
LOC_Os02g55430	alginate regulatory protein AlgP putative expressed	2.38974e-05	0.0120135	-1.46794	Down		239.289	260.457		0.234312	1	-1.27398			62.6376	33.7142
LOC_Os02g57530	ethylene receptor putative expressed	0.582992	1	1.38517			4.01037	9.06505		3.36051e-06	0.002344	-4.56997	Down		49.8637	7.29251
LOC_Os03g01300	LTPL114 - Protease inhibitorFseed storageFLTP family protein precursor expressed	0	0	2.03524	Up		203.299	660.989		0.278899	1	-1.20208			83.5606	51.3392
LOC_Os03g02470	expressed protein	1.22751e-05	0.00665012	261.082	Up		0.1	26.1082		0.0129996	1	43.6492			0.1	4.36492
LOC_Os03g03910	catalase domain containing protein expressed	0	0	2.21017	Up		146.466	477.98		0.00280778	0.69326	-1.54698			134.913	58.9988
LOC_Os03g05390	Citrate transporter protein putative expressed	3.26674e-05	0.01597	1.78269	Up		71.645	184.325		0.607831	1	-1.06045			176.217	111.721
LOC_Os03g05730	cell division control protein 48 homolog E putative expressed	0.192096	1	1.35522			27.4756	60.9213		1.87188e-05	0.0114783	1.51759	Up		189.037	198.291
LOC_Os03g06680	plant-specific domain TIGR01615 family protein expressed	9.02552e-08	7.09342e-05	-2.0875	Down		150.395	104.286		0.214292	1	-1.85115			11.3126	4.29025
LOC_Os03g08330	ZIM domain containing protein putative expressed	2.08876e-05	0.0106931	-1.77209	Down		142.403	115.73		0.00871653	1	-1.61332			84.9071	37.7841
LOC_Os03g09900	membrane protein putative expressed	3.11007e-11	4.03593e-08	2.8134	Up		45.207	187.251		0.0187356	1	-1.31118			190.719	98.1342
LOC_Os03g10620	hydrolase alphaFbeta fold family domain containing protein expressed	1.17163e-08	1.08963e-05	2.88799	Up		30.9061	138.754		0.0194158	1	-1.77828			51.6812	20.0387
LOC_Os03g12820	ATP8 putative expressed	0.00517013	1	1.71725			36.2283	99.3883		5.08255e-07	0.000480697	-1.2916	Down		1051.02	572.691
LOC_Os03g13800	ribosomal protein L7Ae putative expressed	0.80713	1	-1.17487			4.11044	5.82385		4.50307e-05	0.0251276	2.1337	Up		46.9769	66.0068
LOC_Os03g16860	DnaK family protein putative expressed	7.61241e-06	0.00437917	1.83951	Up		74.0284	196.812		1	1	-1			597.237	389.871
LOC_Os03g16920	DnaK family protein putative expressed	0.290534	1	3.20227			0.824542	4.26067		1.7523e-07	0.000177782	-1.62412	Down		366.422	140.29
LOC_Os03g17070	ATP synthase B chain chloroplast precursor putative expressed	1.861e-06	0.00122171	-1.90921	Down		147.455	111.523		0.479082	1	1.24099			21.0582	19.1394
LOC_Os03g20790	ethylene-insensitive 3 putative expressed	0.00179931	0.452268	1.52968			78.8168	178.69		8.1294e-06	0.00532387	-1.82065	Down		173.402	64.0165
LOC_Os03g22170	AP2 domain containing protein expressed	1.43247e-06	0.000951587	124.606	Up		0.206916	32.4284		0.00652488	1	6.90028			1.07806	9.1017
LOC_Os03g45280	dehydrin putative expressed	0	0	5.21895	Up		161.508	1123.03		2.64233e-14	6.41064e-11	1.93165	Up		234.216	270.085
LOC_Os03g46770	RNA recognition motif containing protein expressed	1.63934e-08	1.45201e-05	-1.50951	Down		395.519	451.153		0.000193954	0.0858957	1.2953			428.047	308.206
LOC_Os03g49990	GRAS family transcription factor domain containing protein expressed	7.52986e-05	0.0341605	1.74154	Up		71.6332	180.921		0.0231332	1	-2.30122			25.9914	7.79407
LOC_Os03g52860	lipoxygenase putative expressed	5.7037e-05	0.0263035	6.1342	Up		3.64742	36.6551		0.000461066	0.168156	-6.96949			20.7117	1.58286
LOC_Os03g57340	chaperone protein dnaJ putative expressed	0.797617	1	1.04956			48.312	81.3944		4.35207e-14	1.01188e-10	1.66051	Up		419.991	423.123
LOC_Os03g57640	gibberellin receptor GID1L2 putative expressed	0.0199917	1	2.1003			11.2718	39.6917		1.67589e-07	0.000173179	-1.71228	Down		298.957	111.028
LOC_Os03g60080	NAC domain-containing protein 67 putative expressed	9.57402e-08	7.42e-05	-1.97146	Down		164.665	121.319		0.00084509	0.280696	-1.39496			289.942	128.821
LOC_Os03g61130	phosphoesterase family protein putative expressed	0.0419798	1	1.41886			50.6482	112.134		5.68533e-05	0.0307633	-1.28754	Down		656.366	303.171
LOC_Os04g01330	expressed protein	1.06649e-09	1.16688e-06	535.302	Up		0.12974	52.5814		0.00715852	1	3.56513			4.39377	14.4761
LOC_Os04g16770	photosynthetic reaction center protein putative expressed	0.00718581	1	-1.14184			994.516	1066.36		0	0	1.81174	Up		1096.26	2078.71
LOC_Os04g16872	photosystem II D2 protein putative expressed	3.31986e-05	0.01597	-1.4278	Down		292.449	299.006		0.000134922	0.0627398	1.55215			138.677	143.439
LOC_Os04g16874	photosystem II 44 kDa reaction center protein putative expressed	9.85404e-09	9.31975e-06	-1.74108	Down		238.867	216.508		0.00151304	0.43076	1.60316			79.8735	88.1517
LOC_Os04g33830	membrane protein putative expressed	9.2314e-16	1.66168e-12	-2.58288	Down		207.935	125.97		0.938191	1	-1.0316			12.9119	9.79115
LOC_Os04g36760	enzyme of the cupin superfamily protein putative expressed	1.21025e-08	1.1071e-05	-2.79549	Down		95.1377	53.5083		0.421488	1	1.39697			9.79928	11.0982
LOC_Os04g45070	remorin putative expressed	9.95661e-07	0.000677547	-2.16501	Down		106.777	80.0229		0.802884	1	-1.11702			10.8819	7.45249
LOC_Os04g46960	glutathione peroxidase domain containing protein expressed	0.639006	1	1.08378			58.9808	99.3274		1.03494e-08	1.44377e-05	2.01295	Up		109.067	146.622
LOC_Os04g55150	UBAFTS-N domain containing protein expressed	3.01663e-06	0.00191286	-3.18494	Down		55.2063	26.0899		0.471635	1	1.46681			5.29874	6.48871
LOC_Os04g58710	AMP-binding domain containing protein expressed	1.82284e-10	2.21122e-07	1.22051	Up		2129.47	2273.48		2.38007e-77	1.10675e-73	-2.10608	Down		1796.59	744.234
LOC_Os04g58850	harpin-induced protein 1 domain containing protein expressed	0	0	3.38536	Up		67.4776	328.263		0.582359	1	-1.06951			160.591	97.2575
LOC_Os04g59190	peroxidase precursor putative expressed	5.935e-07	0.000415151	1.93034	Up		76.4591	216.485		5.92465e-09	8.70004e-06	-2.6653	Down		136.492	35.5493
LOC_Os05g02760	expressed protein	0.14826	1	1.73802			8.54322	24.8929		5.8613e-05	0.0311492	1.94924	Up		59.9499	79.6012
LOC_Os05g03960	expressed protein	2.04194e-05	0.0105502	-8.68238	Down		22.0542	4.09585		0.00519631	1	3.60579			4.67638	15.4072
LOC_Os05g04510	S-adenosylmethionine synthetase putative expressed	0.000781327	0.240878	1.38244			171.022	330.292		6.89983e-05	0.0353227	-2.05775	Down		100.472	34.1182
LOC_Os05g04700	OsRCI2-6 - Hydrophobic protein LTI6B expressed	0.317601	1	1.23095			36.5042	74.173		3.54656e-06	0.00244323	1.80853	Up		105.224	122.359
LOC_Os05g05080	expressed protein	0.224	1	1.82556			5.03178	14.9518		3.50557e-11	7.24498e-08	2.81342	Up		57.9196	109.475
LOC_Os05g05940	stress-related protein putative expressed	0.186502	1	-1.23262			80.2462	101.05		4.15686e-08	5.27175e-05	1.48965	Up		389.043	307.845
LOC_Os05g08420	expressed protein	1.03079e-05	0.00575192	-2.09552	Down		93.9981	71.4774		9.5418e-05	0.0467055	2.00408	Up		52.207	69.4758
LOC_Os05g14240	aquaporin protein putative expressed	0.0148356	1	1.4648			61.4862	134.716		3.79313e-05	0.0213799	-1.76099	Down		164.077	62.0759
LOC_Os05g22716	translation initiation factor IF-1 chloroplast putative expressed	2.07143e-11	2.75209e-08	-6.31853	Down		66.9603	15.5965		0.714116	1	-1.21128			7.75272	4.78929
LOC_Os05g22718	chloroplast 30S ribosomal protein S8 putative expressed	1.04904e-06	0.000705273	-6.73131	Down		33.138	7.6112		0.535918	1	-1.491			5.34768	2.517
LOC_Os05g22724	chloroplast 50S ribosomal protein L16 putative expressed	1.45055e-09	1.55658e-06	-2.47241	Down		137.45	82.9762		0.963123	1	-1.00985			51.8153	35.0349
LOC_Os05g25640	cytochrome P450 putative expressed	0.0503777	1	1.46391			38.2755	90.9399		2.79858e-05	0.0160993	-1.91836	Down		132.407	49.2211
LOC_Os05g27730	WRKY53 expressed	1.96294e-05	0.0102368	1.48532	Up		177.831	403.332		0.298173	1	-1.08312			422.783	223.474
LOC_Os05g27780	expressed protein	4.81077e-09	4.88083e-06	-2.04328	Down		179.864	130.616		0.0377029	1	-1.68153			48.7914	19.928
LOC_Os05g34770	cytochrome c putative expressed	0.554701	1	-1.23968			13.838	18.2338		1.53786e-05	0.00964205	1.98991	Up		65.2484	86.1082
LOC_Os05g41900	translation initiation factor SUI1 putative expressed	0.257093	1	1.22529			50.045	95.9113		6.05537e-05	0.031877	1.46917	Up		206.813	199.959
LOC_Os05g44340	heat shock protein 101 putative expressed	0.686433	1	2.06849			0.406193	1.25329		2.35201e-05	0.0139622	-2.07832	Down		109.953	37.5572
LOC_Os05g49890	ras-related protein putative expressed	0.493126	1	1.0613			225.875	370.616		9.68426e-05	0.0469906	1.47817	Up		182.956	180.475
LOC_Os05g51670	NAD dependent epimeraseFdehydratase family protein putative expressed	0.826296	1	1.05885			24.5493	41.5644		7.94913e-05	0.040161	1.34774	Up		370.059	284.148
LOC_Os06g03670	dehydration-responsive element-binding protein putative expressed	0	0	62.7508	Up		1.3903	139.639		0	0	587.463	Up		0.1	58.7463
LOC_Os06g05470	expressed protein	0.86776	1	-1.09336			5.92887	8.98995		1.41615e-07	0.000155911	2.23674	Up		66.6681	97.5869
LOC_Os06g05880	profilin domain containing protein expressed	0.577421	1	-1.1268			40.6521	57.6074		6.65017e-11	1.27961e-07	2.00543	Up		144.66	187.355
LOC_Os06g09900	expressed protein	8.03801e-14	1.3192e-10	1.78768	Up		220.329	632.73		0.0123468	1	-2.02749			41.4833	14.5315
LOC_Os06g30970	ubiquitin-conjugating enzyme putative expressed	0.728294	1	1.1874			6.12857	11.9636		1.96698e-06	0.00152444	1.99435	Up		76.2789	104.617
LOC_Os06g36000	AP2 domain containing protein expressed	5.65454e-09	5.63445e-06	952.12	Up		0.104354	47.7095		1.37057e-06	0.00115877	185.849	Up		0.1	18.5849
LOC_Os06g40440	expressed protein	0.639774	1	1.06628			91.0972	148.778		6.11329e-05	0.0318811	-2.19291	Down		87.2461	28.6205
LOC_Os06g44450	CCTFB-box zinc finger protein putative expressed	0.00249736	0.598091	1.25888			253.539	511.285		1.71712e-06	0.00138865	-1.53872	Down		376.665	148.913
LOC_Os06g51220	HMG1F2 putative expressed	0.00876849	1	1.26499			201.691	382.262		1.45154e-06	0.00120891	1.50071	Up		270.091	255.147
LOC_Os07g01560	transporter family protein putative expressed	4.06663e-06	0.00249365	3.05631	Up		16.866	87.2199		0.00145963	0.422016	-1.37748			270.859	125.782
LOC_Os07g02340	expressed protein	0	0	3.60232	Up		49.4476	258.113		0.00994234	1	1.34362			154.309	137.047
LOC_Os07g05480	photosystem I reaction center subunit chloroplast precursor putative expressed	8.27034e-18	1.59136e-14	-2.70964	Down		223.601	128.613		0.418549	1	1.71983			2.70677	4.16172
LOC_Os07g07990	uncharacterized protein At4g06744 precursor putative expressed	0.193179	1	1.31806			34.1831	74.0062		2.42396e-05	0.0142378	-1.98241	Down		122.491	44.453
LOC_Os07g08840	thioredoxin putative expressed	2.86432e-08	2.42169e-05	-2.0638	Down		162.646	114.638		0.0162219	1	1.09901			1131.23	1199.54
LOC_Os07g09420	ATPase putative expressed	8.03e-06	0.00457226	1.81737	Up		76.1749	204.347		0.00136972	0.406551	-1.27504			479.778	217.161
LOC_Os07g12340	NAC domain-containing protein 67 putative expressed	6.43108e-06	0.00379987	-2.21531	Down		86.9312	62.8609		0.986969	1	1.00611			15.0656	11.6212
LOC_Os07g25002	chloroplast 30S ribosomal protein S7 putative expressed	4.47987e-08	3.6762e-05	-1.50058	Down		388.016	433.629		0.188128	1	1.12289			294.696	203.455
LOC_Os07g33780	pleiotropic drug resistance protein 5 putative expressed	0.933539	1	-1.04316			6.48201	10.2552		8.97592e-05	0.0443244	1.73242	Up		86.0234	103.134
LOC_Os07g35979	expressed protein	1.72384e-13	2.672e-10	-476.014	Down		47.6014	0.1		0.000757551	0.256738	-114.58			11.458	0.1
LOC_Os07g37240	chlorophyll A-B binding protein putative expressed	1.91979e-09	2.02125e-06	-2.36743	Down		149.058	91.4657		0.000393037	0.148188	-3.03804			42.4861	9.77059
LOC_Os07g37320	transporter family protein putative expressed	6.53113e-06	0.00379987	1.29881	Up		417.597	986.25		8.88417e-24	3.09841e-20	-2.10891	Down		616.656	187.818
LOC_Os07g38360	expressed protein	1.52931e-05	0.00820547	1.87387	Up		63.7249	175.905		0.0171585	1	-1.39317			139.467	67.3666
LOC_Os07g39680	UV-induced protein uvi15 putative expressed	0.217461	1	-1.16355			135.657	167.352		6.66134e-16	1.77004e-12	2.09058	Up		188.434	256.848
LOC_Os07g47640	ultraviolet-B-repressible protein putative expressed	8.86468e-13	1.30173e-09	-3.27763	Down		125.078	59.6		0.950072	1	1.04241			3.74287	3.0829
LOC_Os07g47790	AP2 domain containing protein expressed	8.86328e-07	0.000610592	436.782	Up		0.11981	33.009		0.000212954	0.0921166	15.57			0.624225	13.3681
LOC_Os07g48630	ethylene-insensitive 3 putative expressed	4.21885e-15	7.35675e-12	2.05534	Up		161.747	482.802		2.54834e-06	0.00187105	-1.93841	Down		164.136	57.9209
LOC_Os07g49114	wound-induced protein WI12 putative expressed	1.45914e-07	0.000108562	1.91008	Up		86.1704	240.082		8.01477e-06	0.00532387	-2.85593	Down		71.7834	17.9885
LOC_Os08g01380	2Fe-2S iron-sulfur cluster binding domain containing protein expressed	3.23578e-09	3.3437e-06	-1.61312	Down		347.907	314.633		0.756617	1	1.12488			13.4659	11.9031
LOC_Os08g02030	transferase family protein putative expressed	0.374832	1	-3.32709			1.75954	0.878215		8.20511e-06	0.00532387	-1.55339	Down		319.333	122.232
LOC_Os08g02700	fructose-bisphospate aldolase isozyme putative expressed	0.612604	1	1.35719			3.93773	8.71604		7.75876e-08	9.21163e-05	-2.84577	Down		105.814	26.0826
LOC_Os08g06010	transporter major facilitator family putative expressed	9.67867e-05	0.0435548	-1.72433	Down		120.815	110.133		0.734945	1	-1.13676			15.6586	10.6084
LOC_Os08g06100	O-methyltransferase putative expressed	0.881643	1	-1.01601			165.112	232.071		1.52034e-05	0.00964049	-2.91067	Down		66.2927	16.3555
LOC_Os08g10020	photosystem II 10 kDa polypeptide chloroplast precursor putative expressed	3.00157e-14	5.07547e-11	-1.63384	Down		431.936	504.274		2.57649e-05	0.0149761	2.17285	Up		47.4895	67.4782
LOC_Os08g10480	heavy metal-associated domain containing protein expressed	0.971812	1	-1.01193			14.6248	24.1638		0	0	2.39125	Up		144.512	213.173
LOC_Os08g10500	expressed protein	0.314501	1	-1.2256			47.6001	62.7733		2.22045e-16	6.19516e-13	2.23637	Up		163.818	223.014
LOC_Os08g15268	chloroplast 50S ribosomal protein L22 putative expressed	6.42877e-08	5.12474e-05	-4.17424	Down		56.6485	20.3199		0.00788776	1	-3.29349			20.5835	4.023
LOC_Os08g27070	co-chaperone protein SBA1 putative expressed	0.5932	1	1.25606			8.01754	16.5368		5.48377e-08	6.8e-05	2.19595	Up		73.586	110.512
LOC_Os08g27850	endothelial differentiation-related factor 1 putative expressed	0.960272	1	-1.01004			44.131	70.3962		2.73577e-06	0.00198258	1.52542	Up		238.016	214.368
LOC_Os08g33820	chlorophyll A-B binding protein putative expressed	3.10223e-05	0.0153193	-1.94537	Down		100.174	80.8986		0.403834	1	-1.79804			4.89837	1.8156
LOC_Os08g35420	photosynthetic reaction center protein putative expressed	1.00495e-75	2.95145e-72	-2.45482	Down		1379.16	803.699		0	0	1.50488	Up		948.202	1061.84
LOC_Os08g36480	nitrate reductase putative expressed	0.183156	1	1.1178			234.185	443.933		2.64093e-08	3.59431e-05	-5.37091	Down		63.1658	8.07193
LOC_Os08g37670	plastocyanin-like domain containing protein putative expressed	0	0	2.81574	Up		104.504	466.709		2.08503e-09	3.3242e-06	-1.34535	Down		1095.35	627.811
LOC_Os08g39450	AN1-like zinc finger domain containing protein expressed	2.21655e-05	0.0112441	-1.87507	Down		111.778	94.3573		0.50883	1	-1.19387			34.9016	20.3672
LOC_Os08g39840	lipoxygenase chloroplast precursor putative expressed	1.71108e-12	2.4482e-09	3.52978	Up		30.679	169.426		0.00470894	0.995317	-1.2689			394.437	187.025
LOC_Os08g43200	dehydration-responsive element-binding protein putative expressed	0	0	1261.1	Up		0.1	126.11		1.13243e-14	2.8723e-11	93.4704	Up		0.360075	49.8262
LOC_Os08g43210	AP2 domain containing protein expressed	0	0	128.732	Up		0.490952	101.202		1.95648e-10	3.52172e-07	316.034	Up		0.1	31.6034
LOC_Os08g45030	multidrug resistance protein putative expressed	0.0528285	1	1.63037			21.0364	56.7968		2.19726e-06	0.00167206	-2.63409	Down		89.477	24.3613
LOC_Os09g15480	Ser/Thr-rich protein T10 in DGCR region putative expressed	0	0	55.047	Up		3.53308	302.905		0	0	1799.95	Up		0.1	179.995
LOC_Os09g17740	chlorophyll A-B binding protein putative expressed	8.23135e-20	1.64042e-16	-2.45908	Down		295.087	179.619		0.300174	1	1.48251			11.5701	13.6393
LOC_Os09g25320	ubiquitin family protein putative expressed	0.339572	1	-1.37956			17.2184	20.3925		8.78324e-05	0.0437602	1.79037	Up		76.5957	93.3041
LOC_Os09g25760	tetraspanin family protein putative expressed	0.00794063	1	1.31232			160.397	288.72		1.4315e-07	0.000155911	-1.50651	Down		488.048	202.58
LOC_Os09g26670	expressed protein	1.17778e-05	0.00644327	-3.37864	Down		44.5458	20.1132		0.792939	1	1.32587			0.948596	1.04178
LOC_Os09g35010	dehydration-responsive element-binding protein putative expressed	0.0390019	1	1.40664			55.9685	118.845		5.97185e-07	0.000555392	9.50635	Up		2.87767	27.3896
LOC_Os09g35020	AP2 domain containing protein expressed	0	0	61.3101	Up		1.81441	178.015		0	0	586.765	Up		0.1	58.6765
LOC_Os09g35030	dehydration-responsive element-binding protein putative expressed	2.11218e-08	1.81326e-05	2.91339	Up		29.0124	132.51		3.19418e-06	0.00225618	6.29125	Up		5.03862	28.1775
LOC_Os09g36680	ribonuclease T2 family domain containing protein expressed	4.81185e-07	0.000344238	1.6937	Up		132.928	306.643		0.0175534	1	1.82655			26.1897	33.5561
LOC_Os09g39940	plastocyanin-like domain containing protein putative expressed	0.0701908	1	1.81911			11.2087	33.9812		5.73355e-05	0.0307633	-1.74155	Down		161.859	62.0573
LOC_Os10g21190	expressed protein	0	0	-3.79259	Down		5581.82	1200.35		0	0	1.59494	Up		1971.01	3045.28
LOC_Os10g21268	ribulose bisphosphate carboxylase large chain precursor putative expressed	0.000351885	0.125633	-1.22167			524.823	902.018		7.56101e-07	0.000680503	1.55923	Up		236.953	219.87
LOC_Os10g21352	chloroplast 30S ribosomal protein S19 putative expressed	6.80636e-09	6.66319e-06	-2.23719	Down		153.137	99.4388		0.0398694	1	1.5365			42.6533	46.0559
LOC_Os10g21358	chloroplast 50S ribosomal protein L23 putative	4.37459e-05	0.0208638	-5.32213	Down		25.8581	7.67971		0.192646	1	-209.055			1.11342	0
LOC_Os10g22630	expressed protein	1.2435e-07	9.37682e-05	381.889	Up		0.1	38.1889		0.120777	1	2.4472			3.21487	7.50267
LOC_Os10g23310	transferase family protein putative expressed	0.77042	1	-1.36672			1.71975	2.04544		3.01642e-05	0.0171754	-4.11449	Down		43.5614	7.06616
LOC_Os10g25290	ZIM domain containing protein putative expressed	4.48333e-05	0.0212012	-2.19409	Down		74.8776	52.3653		0.333597	1	-1.14434			123.805	72.0924
LOC_Os10g31330	retrotransposon protein putative unclassified expressed	0	0	2.12572	Up		218.084	751.141		0.000529034	0.190456	1.48703			144.354	142.068
LOC_Os10g33800	lactateFmalate dehydrogenase putative expressed	0.0590712	1	1.49045			32.3361	79.1308		7.3035e-07	0.000668103	2.25895	Up		57.7814	86.5603
LOC_Os10g36170	LTPL160 - Protease inhibitorFseed storageFLTP family protein precursor expressed	2.06866e-07	0.000151886	7.18195	Up		4.76839	58.3348		0.648292	1	-1.32422			5.55025	3.04773
LOC_Os10g37340	cystathionine gamma-synthase putative expressed	0.00234918	0.567474	1.68438			46.8787	121.125		1.24987e-23	4.10257e-20	-2.27896	Down		528.794	148.956
LOC_Os10g37500	AAA-type ATPase family protein putative expressed	0.233614	1	1.45286			13.9191	33.421		6.52478e-05	0.033712	-2.47041	Down		71.4704	20.4875
LOC_Os10g38238	chloroplast 30S ribosomal protein S14 putative expressed	1.69269e-05	0.00899558	-4.24477	Down		34.3816	12.34		0.307117	1	1.43217			14.0891	15.7494
LOC_Os10g38272	ATP synthase B chain putative expressed	1.70007e-08	1.48228e-05	-5.77441	Down		47.7092	12.6418		0.350268	1	1.50729			8.2478	10.3074
LOC_Os10g38278	chloroplast 30S ribosomal protein S2 putative expressed	3.29303e-05	0.01597	-5.8836	Down		25.0889	6.7688		0.247423	1	1.93881			3.75369	6.54738
LOC_Os10g41550	beta-amylase putative expressed	3.35501e-08	2.79422e-05	1.48834	Up		263.72	690.035		0.00339169	0.782064	-1.40756			195.541	94.2208
LOC_Os11g02350	LTPL25 - Protease inhibitorFseed storageFLTP family protein precursor expressed	5.95188e-07	0.000415151	-2.20425	Down		107.122	79.2575		0.717135	1	-1.17101			11.5286	7.5408
LOC_Os11g07020	fructose-bisphospate aldolase isozyme putative expressed	9.17554e-10	1.02401e-06	1.30133	Up		1010.24	1600.3		0.150381	1	1.15215			231.63	162.624
LOC_Os11g14140	OsFBK25 - F-box domain and kelch repeat containing protein expressed	4.59211e-07	0.000332785	-1.44178	Down		390.916	454.202		8.58454e-08	9.77604e-05	-2.47314	Down		127.379	36.4322
LOC_Os11g33120	respiratory burst oxidase putative expressed	0.143875	1	1.50663			17.3548	42.9093		1.63082e-06	0.00133826	-2.48306	Down		102.385	28.8152
LOC_Os11g47809	metallothionein putative expressed	0.377259	1	-1.26501			27.4951	34.1786		0	0	1.5929	Up		796.676	957.308
LOC_Os11g47970	AAA-type ATPase family protein putative expressed	0	0	1.49714	Up		1272.78	2016.94		0.0454588	1	-1.4686			73.7339	35.812
LOC_Os12g02300	LTPL26 - Protease inhibitorFseed storageFLTP family protein precursor expressed	2.20027e-23	5.11573e-20	-2.96548	Down		245.881	136.911		0.322811	1	1.33082			23.0075	22.295
LOC_Os12g04150	alpha/beta hydrolase fold putative expressed	0.559466	1	-2.17496			1.4413	1.07906		0.000103938	0.0499986	-6.03475	Down		28.5121	2.70605
LOC_Os12g08760	carboxyvinyl-carboxyphosphonate phosphorylmutase putative expressed	2.22045e-16	4.1301e-13	1.69225	Up		329.093	951.792		0.917341	1	-1.02864			31.1472	21.4409
LOC_Os12g10580	ribulose bisphosphate carboxylase large chain precursor putative expressed	9.95002e-23	2.13547e-19	-3.7857	Down		202.555	83.797		0.823882	1	-1.06042			33.7173	22.4279
LOC_Os12g12880	expressed protein	0.0887679	1	-2.49079			9.25595	6.22668		5.06883e-07	0.000480697	-11.2533	Down		37.7411	1.72702
LOC_Os12g13674	expressed protein	1.71087e-23	4.1508e-20	-4892.59	Down		88.3259	0		1.63743e-12	3.65481e-09	-198.441	Down		57.886	0
LOC_Os12g14440	Jacalin-like lectin domain containing protein putative expressed	1.01682e-77	3.1522e-74	-19.3419	Down		374.713	28.3913		6.22284e-08	7.54871e-05	-19.8223	Down		38.6005	0.853536
LOC_Os12g15680	laccase precursor protein putative expressed	0.840349	1	1.2257			1.49317	2.98106		5.07248e-09	7.64999e-06	-1.95192	Down		255.327	84.4557
LOC_Os12g25490	O-methyltransferase putative expressed	1.54433e-08	1.38992e-05	4.27999	Up		13.0142	93.6089		0.461919	1	1.80848			1.6538	2.72438
LOC_Os12g29400	GRAM domain containing protein expressed	0.146206	1	1.51136			16.7961	41.8489		1.78062e-17	5.52003e-14	-1.43018	Down		1327.52	827.762
LOC_Os12g33130	expressed protein	9.84675e-11	1.22102e-07	2.32854	Up		72.0147	238.773		0.0479705	1	2.19703			8.48609	15.4773
LOC_Os12g36210	inhibitor I family protein putative expressed	7.58463e-10	8.63735e-07	3.81171	Up		19.4848	119.04		0.961817	1	1.05233			1.10949	0.913857
LOC_Os12g36240	inhibitor I family protein putative expressed	1.94831e-05	0.0102368	6.52378	Up		3.73732	40.1052		0.33614	1	-4.59624			1.217	0
LOC_Os12g37260	lipoxygenase 2.1 chloroplast precursor putative expressed	0	0	3.19082	Up		383.104	1639.4		0.564536	1	1.07055			160.115	111.71
LOC_Os12g38720	expressed protein	3.87069e-06	0.00239987	-4.01842	Down		41.4935	15.7791		0.0574125	1	-2.29552			17.2237	5.21809
LOC_Os12g39930	expressed protein	4.10429e-25	1.09059e-21	-2.72565	Down		325.975	178.65		0	0	1.62284	Up		537.581	667.452
