# Supplementary material for: Identification of Rice Genes Associated With Enhanced Cold Tolerance by Comparative Transcriptome Analysis With Two Transgenic Rice Plants Overexpressing DaCBF4 or DaCBF7, Isolated From Antarctic Flowering Plant Deschampsia antarctica
Source: Front Plant Sci. 2018 May 3;9:601. doi: 10.3389/fpls.2018.00601 (PMC5943562; doi:10.3389/fpls.2018.00601)
Supplement: Supplementary file 5 [file Table_5.XLSX]

## Sheet: Table S5
Supplementary Table 5. List of differentially down-regulated genes in Ubi:DaCBF4 transgenic rice plants under normal control or cold stress condition compared to wild type plants
Locus ID	Plant GO slim	Annotations - Description	Normal Control							Cold 1 day							Cold 6 day
			Baggerley's test: Ubi:DaCBF4 vs wild-type				FPKM			Baggerley's test: Ubi:DaCBF4 vs wild-type				FPKM			Baggerley's test: Ubi:DaCBF4 vs wild-type				FPKM
			FDR p-value correction	Fold change	DEG		wild-type	Ubi:DaCBF4		FDR p-value correction	Fold change	DEG		wild-type	Ubi:DaCBF4		FDR p-value correction	Fold change	DEG		wild-type	Ubi:DaCBF4
LOC_Os01g03340	GO:0005576 GO:0004867	BBTI4 - Bowman-Birk type bran trypsin inhibitor precursor expressed	1	1.12816			110.81	125.012		1	1.00618			77.6362	78.1162		0.000155911	-1.94007	Down		178.402	91.9563
LOC_Os01g03360	GO:0005576 GO:0004867	BBTI5 - Bowman-Birk type bran trypsin inhibitor precursor expressed	1	-1.15557			22.6699	19.6178		1	-1.15372			42.5574	36.8873		0.00167206	-3.19144	Down		62.3771	19.5451
LOC_Os01g05650	GO:0046872	metallothionein putative expressed	0.0210429	-1.64734	Down		193.646	117.551		2.67751e-10	-3.54839	Down		134.759	37.9775		1	1.09131			57.809	63.0876
LOC_Os01g06740	GO:0030598 GO:0034645 GO:0017148	ribosome inactivating protein putative expressed	1	1.24694			1.11763	1.39361		1	1.61546			1.72161	2.7812		0.00092223	-1.52625	Down		331.383	217.122
LOC_Os01g07530		uncharacterized glycosyltransferase putative expressed	1	1.06521			35.9959	38.343		1	-1.23106			129.067	104.842		4.93168e-06	-2.38311	Down		147.756	62.0015
LOC_Os01g10400	GO:0046872	expressed protein	0.470831	-1.32059			335.392	253.972		1.98874e-19	-2.58201	Down		356.366	138.019		1	1.10971			17.0264	18.8944
LOC_Os01g15270		expressed protein	9.1525e-08	1.77171	Up		206.108	365.163		7.60068e-05	-1.3267	Down		819.308	617.551		1	-1.19437			356.366	298.372
LOC_Os01g19740		calvin cycle protein CP12 putative expressed	1	-1.15409			36.623	31.7332		9.21999e-09	-2.09327	Down		255.237	121.932		1	1.06737			767.597	819.308
LOC_Os01g21250	GO:0006950	late embryogenesis abundant protein putative expressed	0.685586	1.25637			356.366	447.73		0	1.59494	Up		2252.97	3593.34		1.0382e-65	-1.59494	Down		3593.34	2252.97
LOC_Os01g22010	GO:0006730 GO:0004478 GO:0044281 GO:0005524	S-adenosylmethionine synthetase putative expressed	1	1.21355			199.591	242.213		4.64744e-08	1.66311	Up		264.927	440.602		4.27814e-07	-2.76332	Down		133.973	48.4825
LOC_Os01g25386	GO:0016021 GO:0006810 GO:0042626 GO:0005524	multidrug resistance-associated protein putative expressed	1	1.11942			67.8816	75.9877		0.389427	1.63645			66.4164	108.687		0.00180583	-2.64234	Down		79.2832	30.0049
LOC_Os01g28030	GO:0004601 GO:0006979 GO:0020037 GO:0009055	peroxidase precursor putative expressed	0.0179331	-32.7152	Down		20.8178	0.636332		1	-1.06162			9.57246	9.01686		1	-17.3493			1.73493	0.1
LOC_Os01g41710	GO:0016020 GO:0009765	chlorophyll A-B binding protein putative expressed	1.78192e-22	-1.76019	Down		947.464	538.273		3.04959e-20	-1.90421	Down		678.595	356.366		1	-1.74658			9.53575	5.45967
LOC_Os01g48690	GO:0003735 GO:0005840 GO:0006412 GO:0034645 GO:0003723	ribosomal protein rpS20 putative expressed	1	1.04828			21.5461	22.5863		0.0141741	-3.27864	Down		47.3273	14.435		1	-1.89196			2.05736	1.08742
LOC_Os01g52230	GO:0016791 GO:0008152	phosphoethanolamine/phosphocholine phosphatase putative expressed	1	-1.14295			119.829	104.842		2.57558e-48	-3.50179	Down		576.469	164.621		1	-1.26294			28.4201	22.5031
LOC_Os01g53820		expressed protein	1	1.47482			0.647709	0.955255		1	4.31716			2.49112	10.7546		0.001468	-1.87021	Down		161.234	86.2114
LOC_Os01g56680	GO:0009523 GO:0009507	photosystem II reaction center W protein chloroplast precursor putative expressed	1	-1.10043			135.33	122.979		0.00379987	-2.03612	Down		117.005	57.4647		1	-1.13971			9.19953	8.07184
LOC_Os01g57960	GO:0044260 GO:0005634 GO:0006333 GO:0015074 GO:0000785 GO:0003677 GO:0003682	retrotransposon protein putative unclassified expressed	6.77076e-09	-1.86581	Down		353.117	189.257		1.57459e-10	-2.05579	Down		311.965	151.749		9.37905e-05	1.49288	Up		295.136	440.602
LOC_Os01g58020	GO:0071704 GO:0015977 GO:0016984 GO:0008152	ribulose bisphosphate carboxylase large chain precursor putative expressed	1	-1.21394			298.372	245.788		1.59184e-17	-2.169	Down		440.602	203.136		1	-1.18097			104.201	88.2333
LOC_Os01g58870		domain of unknown function DUF250 domain containing protein expressed	1	-1.21608			59.3539	48.8075		0.695897	2.34432			16.2633	38.1265		0.00296131	-4.63652	Down		41.7013	8.9941
LOC_Os01g64170	GO:0043169 GO:0005975 GO:0004553	glycosyl hydrolases family 17 putative expressed	1	-1.41411			6.34909	4.48982		1	2.10874			16.7082	35.2333		8.29317e-07	-1.66572	Down		387.56	232.668
LOC_Os01g66120	GO:0045449 GO:0034645 GO:0003677	No apical meristem protein putative expressed	1	-1.37037			42.7035	31.1619		0.00283741	-1.43443	Down		387.56	270.184		0.122852	-1.22936			678.595	551.992
LOC_Os01g67480	GO:0005634 GO:0045449 GO:0034645 GO:0030528	helix-loop-helix DNA-binding domain containing protein expressed	1	1.58145			16.3094	25.7924		0.00196787	1.99966	Up		65.2089	130.395		0.0253836	-1.73335	Down		146.269	84.385
LOC_Os01g72610	GO:0016757	glycosyltransferase putative expressed	1	-1.4431			4.20248	2.91211		1	1.10981			25.93	28.7774		0.000802672	-2.06351	Down		134.759	65.3057
LOC_Os02g02890	GO:0003755	peptidyl-prolyl cis-trans isomerase putative expressed	1	-1.18326			302.013	255.237		0.0243506	-1.45746	Down		280.099	192.183		1	-1.19909			464.719	387.56
LOC_Os02g09510	GO:0016758 GO:0008152	limonoid UDP-glucosyltransferase putative expressed	1	1.56036			39.6428	61.857		1	1.21035			22.2458	26.9253		0.000169309	-2.00938	Down		162.891	81.0655
LOC_Os02g10390	GO:0016020 GO:0009765	chlorophyll A-B binding protein putative expressed	1	-1.07591			240.095	223.155		0.00503844	-1.7084	Down		181.804	106.417		1	1.09114			10.3616	11.306
LOC_Os02g24598		chloroplast envelope membrane protein putative expressed	1	-1.13938			20.0422	17.5905		0.00585794	-4.57131	Down		38.7351	8.47353		1	2.27538			9.4569	21.5181
LOC_Os02g24634		photosystem II D2 protein putative expressed	1	2.05089			8.22811	16.8749		0.0248342	-8.0629	Down		23.9101	2.96544		1	-2.15964			15.0922	6.98831
LOC_Os02g39850	GO:0016747	transferase family protein putative expressed	1	1.29283			64.4701	83.3488		2.36389e-08	1.90216	Up		161.234	306.693		3.88522e-05	-2.65925	Down		108.687	40.8714
LOC_Os02g40260	GO:0005515	uncharacterized protein At4g06744 precursor putative expressed	1	-1.32087			115.402	87.3678		4.46266e-05	-3.83397	Down		68.1249	17.7688		1	-5.23366			0.523366	0.1
LOC_Os02g41630	GO:0005737 GO:0016841 GO:0006559 GO:0034641 GO:0016211 GO:0009058 GO:0044281 GO:0044282	phenylalanine ammonia-lyase putative expressed	0.00550697	-1.24357	Down		1018.86	819.308		0.00161718	1.28091	Up		639.63	819.308		8.56475e-22	-2.68096	Down		377.976	140.985
LOC_Os02g41650	GO:0005737 GO:0016841 GO:0006559 GO:0034641 GO:0016211 GO:0009058 GO:0044281 GO:0044282	phenylalanine ammonia-lyase putative expressed	1	-1			192.183	192.183		1	-1.10205			551.992	500.877		1.43366e-22	-2.64598	Down		398.45	150.587
LOC_Os02g43790	GO:0003700 GO:0006355 GO:0034645	ethylene-responsive transcription factor putative expressed	1	1.2993			2.62071	3.4051		1	-1.74057			29.339	16.856		0.0305341	-2.63351	Down		58.2295	22.111
LOC_Os02g44870	GO:0006950 GO:0009415	dehydrin putative expressed	0.0346568	-2.49272	Down		67.9416	27.256		1	-1.07165			98.5454	91.9563		1	-1.23194			130.395	105.846
LOC_Os02g44980	GO:0031177	transmembrane amino acid transporter protein putative expressed	1	-1.11733			47.6195	42.619		9.31975e-06	1.55418	Up		273.242	424.668		4.48787e-05	-1.63343	Down		326.017	199.591
LOC_Os02g48560	GO:0006629 GO:0016491	fatty acid desaturase putative expressed	1	1.01373			253.972	257.459		0.211161	1.40116			172.866	242.213		0.00152444	-2.62694	Down		81.4623	31.0103
LOC_Os02g49700	GO:0003700 GO:0006355 GO:0005634 GO:0034645 GO:0043565	homeobox associated leucine zipper putative expressed	1	-1			115.784	115.784		1	-1.17485			306.693	261.049		9.17505e-14	-1.96084	Down		447.73	228.336
LOC_Os02g52010		phosphate-induced protein 1 conserved region domain containing protein expressed	1	1.22894			0.880743	1.08238		1	-1.9761			36.8724	18.6591		0.040161	-2.71136	Down		53.4597	19.7169
LOC_Os02g55430		alginate regulatory protein AlgP putative expressed	1	-1.15111			34.7247	30.1663		0.0120135	-1.46794	Down		295.136	201.055		1	-1.27398			54.5837	42.8451
LOC_Os02g57530	GO:0018106 GO:0071495 GO:0000155 GO:0000156 GO:0071369 GO:0023060 GO:0006355 GO:0071310 GO:0023046 GO:0023052 GO:0034645 GO:0009873 GO:0023034 GO:0005789 GO:0071212 GO:0005524 GO:0023033	ethylene receptor putative expressed	1	1.77282			1.42943	2.53411		1	1.38517			4.84607	6.71261		0.002344	-4.56997	Down		43.1354	9.43887
LOC_Os02g57720	GO:0005215 GO:0016021 GO:0006810	aquaporin protein putative expressed	1.46688e-05	-2.22551	Down		162.891	73.193		1	-1.3432			50.8609	37.8654		1	-2.62363			5.0825	1.9372
LOC_Os03g06680		plant-specific domain TIGR01615 family protein expressed	1	-1.00455			6.94042	6.90897		7.09342e-05	-2.0875	Down		155.661	74.568		1	-1.85115			11.235	6.06921
LOC_Os03g08330		ZIM domain containing protein putative expressed	1	1.04477			13.0077	13.5901		0.0106931	-1.77209	Down		149.161	84.1724		1	-1.61332			77.0995	47.7893
LOC_Os03g12820	GO:0003950 GO:0005634	ATP8 putative expressed	1	-1.72933			7.73356	4.47199		1	1.71725			41.2927	70.9097		0.000480697	-1.2916	Down		876.472	678.595
LOC_Os03g16920	GO:0005524	DnaK family protein putative expressed	1	-1.2409			1.1359	0.915386		1	3.20227			0.967948	3.09963		0.000177782	-1.62412	Down		298.372	183.712
LOC_Os03g17070	GO:0045263 GO:0015986 GO:0015078 GO:0044281	ATP synthase B chain chloroplast precursor putative expressed	1	1.08939			122.979	133.973		0.00122171	-1.90921	Down		152.696	79.9786		1	1.24099			19.3294	23.9875
LOC_Os03g20790	GO:0005634 GO:0030528	ethylene-insensitive 3 putative expressed	1	1.04128			106.417	110.81		0.452268	1.52968			87.8284	134.349		0.00532387	-1.82065	Down		151.749	83.3488
LOC_Os03g46770		RNA recognition motif containing protein expressed	1	-1			317.8	317.8		1.45201e-05	-1.50951	Down		464.719	307.861		0.0858957	1.2953			365.163	472.996
LOC_Os03g57640	GO:0016787 GO:0008152	gibberellin receptor GID1L2 putative expressed	1	1.17587			5.45742	6.41721		1	2.1003			13.8599	29.11		0.000173179	-1.71228	Down		250.452	146.269
LOC_Os03g60080	GO:0045449 GO:0034645 GO:0003677	NAC domain-containing protein 67 putative expressed	1	1.21752			24.3078	29.5953		7.42e-05	-1.97146	Down		176.586	89.5713		0.280696	-1.39496			238.443	170.932
LOC_Os03g61130		phosphoesterase family protein putative expressed	1	-1.04215			77.0995	73.9809		1	1.41886			57.0125	80.8929		0.0307633	-1.28754	Down		576.469	447.73
LOC_Os04g16770	GO:0045156 GO:0016020 GO:0030077 GO:0009772	photosynthetic reaction center protein putative expressed	2.14627e-14	-1.36226	Down		1845.92	1355.04		1	-1.14184			876.472	767.597		0	1.81174	Up		1018.86	1845.92
LOC_Os04g16872	GO:0045156 GO:0016020 GO:0030077 GO:0009772	photosystem II D2 protein putative expressed	1	-1.11294			257.459	231.333		0.01597	-1.4278	Down		326.017	228.336		0.0627398	1.55215			121.932	189.257
LOC_Os04g16874	GO:0045156 GO:0016168 GO:0009772 GO:0030076 GO:0009521	photosystem II 44 kDa reaction center protein putative expressed	1	-1.21168			224.696	185.441		9.31975e-06	-1.74108	Down		285.452	163.951		0.43076	1.60316			71.9838	115.402
LOC_Os04g33830		membrane protein putative expressed	1	-1.35557			223.155	164.621		1.66168e-12	-2.58288	Down		238.443	92.3167		1	-1.0316			12.6205	12.2339
LOC_Os04g36760		enzyme of the cupin superfamily protein putative expressed	1	-1.13964			118.752	104.201		1.1071e-05	-2.79549	Down		106.845	38.2207		1	1.39697			9.82838	13.7299
LOC_Os04g45070		remorin putative expressed	1	-1.26212			84.5067	66.9563		0.000677547	-2.16501	Down		120.816	55.804		1	-1.11702			10.7602	9.63294
LOC_Os04g55150	GO:0044260 GO:0006464	UBA/TS-N domain containing protein expressed	1	-1.33888			91.2109	68.1249		0.00191286	-3.18494	Down		60.8746	19.1133		1	1.46681			5.86539	8.60341
LOC_Os04g58710	GO:0003824 GO:0008152	AMP-binding domain containing protein expressed	1	1.06977			819.308	876.472		2.21122e-07	1.22051	Up		1845.92	2252.97		1.10675e-73	-2.10608	Down		1845.92	876.472
LOC_Os04g59190	GO:0004601 GO:0006979 GO:0020037 GO:0009055	peroxidase precursor putative expressed	1	1.0411			17.2968	18.0076		0.000415151	1.93034	Up		84.385	162.891		8.70004e-06	-2.6653	Down		119.246	44.7402
LOC_Os05g03960		expressed protein	1	6.28724			0.1	0.628724		0.0105502	-8.68238	Down		25.8513	2.97744		1	3.60579			5.29726	19.1008
LOC_Os05g04510	GO:0006730 GO:0004478 GO:0044281 GO:0005524	S-adenosylmethionine synthetase putative expressed	1	-1.35336			231.333	170.932		0.240878	1.38244			183.712	253.972		0.0353227	-2.05775	Down		89.0538	43.2773
LOC_Os05g07130	GO:0044262 GO:0030246 GO:0044281 GO:0003873 GO:0005524 GO:0006003	6PF-2-K/Fru-26-P2ASE liver isozyme putative expressed	0.0213283	-95.1491	Down		19.1133	0.200877		0.098372	-56.4543			14.0617	0.249081		1	-59.7938			5.97938	0.1
LOC_Os05g08420		expressed protein	1	1.33828			20.018	26.7897		0.00575192	-2.09552	Down		105.121	50.1646		0.0467055	2.00408	Up		45.3583	90.9016
LOC_Os05g14240	GO:0005215 GO:0016020 GO:0006810	aquaporin protein putative expressed	1	1.44249			21.1441	30.5001		1	1.4648			67.7072	99.1775		0.0213799	-1.76099	Down		142.452	80.8929
LOC_Os05g22716	GO:0006413 GO:0003723 GO:0034645 GO:0003743	translation initiation factor IF-1 chloroplast putative expressed	1	-1.44238			23.4928	16.2875		2.75209e-08	-6.31853	Down		73.3951	11.6159		1	-1.21128			8.05221	6.64768
LOC_Os05g22718	GO:0003735 GO:0006412 GO:0034645 GO:0005840	chloroplast 30S ribosomal protein S8 putative expressed	1	1.01485			16.9204	17.1717		0.000705273	-6.73131	Down		37.7615	5.60983		1	-1.491			5.90288	3.95902
LOC_Os05g22724	GO:0003735 GO:0006412 GO:0034645 GO:0005840	chloroplast 50S ribosomal protein L16 putative expressed	1	-1.39536			82.1949	58.9058		1.55658e-06	-2.47241	Down		144.892	58.6036		1	-1.00985			44.7402	44.3039
LOC_Os05g25640	GO:0004497 GO:0020037 GO:0009055	cytochrome P450 putative expressed	1	1.02687			99.1775	101.843		1	1.46391			43.829	64.1618		0.0160993	-1.91836	Down		116.47	60.7132
LOC_Os05g27780		expressed protein	1	1.00136			34.7813	34.8285		4.88083e-06	-2.04328	Down		195.675	95.7653		1	-1.68153			41.9177	24.9283
LOC_Os05g44340	GO:0019538 GO:0005524 GO:0017111 GO:0005515 GO:0043170	heat shock protein 101 putative expressed	1	1.75448			0.0894849	0.157		1	2.06849			0.438026	0.906054		0.0139622	-2.07832	Down		98.3613	47.3273
LOC_Os06g40440	GO:0005488	expressed protein	1	1.60189			21.4993	34.4394		1	1.06628			102.996	109.822		0.0318811	-2.19291	Down		79.0427	36.0447
LOC_Os06g44450	GO:0008270 GO:0005622	CCT/B-box zinc finger protein putative expressed	0.220248	1.39641			195.675	273.242		0.598091	1.25888			307.861	387.56		0.00138865	-1.53872	Down		307.861	200.076
LOC_Os07g05480	GO:0009522 GO:0015979	photosystem I reaction center subunit chloroplast precursor putative expressed	1	-1.27989			228.336	178.402		1.59136e-14	-2.70964	Down		253.972	93.729		1	1.71983			3.43485	5.90737
LOC_Os07g07990	GO:0005515	uncharacterized protein At4g06744 precursor putative expressed	1	1.00822			5.98771	6.03696		1	1.31806			38.7944	51.1333		0.0142378	-1.98241	Down		109.16	55.0642
LOC_Os07g08840	GO:0006662 GO:0009055 GO:0015035 GO:0044281 GO:0045454	thioredoxin putative expressed	0.0927527	-1.58278			181.804	114.864		2.42169e-05	-2.0638	Down		172.015	83.3488		1	1.09901			1232.96	1355.04
LOC_Os07g12340	GO:0045449 GO:0034645 GO:0003677	NAC domain-containing protein 67 putative expressed	1	-1.09425			4.40785	4.0282		0.00379987	-2.21531	Down		98.1469	44.3039		1	1.00611			14.3267	14.4142
LOC_Os07g20164		expressed protein	0.0210429	-185.885	Down		18.5885	0.1		0.4463	-28.8269			9.79309	0.1		1	-0.78854			2.88269	0.1
LOC_Os07g25002	GO:0003735 GO:0006412 GO:0034645 GO:0015935	chloroplast 30S ribosomal protein S7 putative expressed	1	1.04505			311.965	326.017		3.6762e-05	-1.50058	Down		447.73	298.372		1	1.12289			243.339	273.242
LOC_Os07g35979		expressed protein	5.29989e-10	-548.03	Down		54.803	0.1		2.672e-10	-113.423	Down		54.2929	0.1		0.256738	-37.4384			11.3423	0.1
LOC_Os07g37240	GO:0016020 GO:0009765	chlorophyll A-B binding protein putative expressed	1	1.07895			424.668	458.196		2.02125e-06	-2.36743	Down		153.666	64.9082		0.148188	-3.03804			37.1082	12.2145
LOC_Os07g37320	GO:0022891 GO:0016021 GO:0055085	transporter family protein putative expressed	1	1.20004			32.9257	39.5122		0.00379987	1.29881	Up		522.476	678.595		3.09841e-20	-2.10891	Down		538.273	255.237
LOC_Os07g47640	GO:0015979 GO:0009523	ultraviolet-B-repressible protein putative expressed	0.1009	-1.62112			163.951	101.134		1.30173e-09	-3.27763	Down		138.019	42.1094		1	1.04241			4.45296	4.64179
LOC_Os07g48630	GO:0005634 GO:0030528	ethylene-insensitive 3 putative expressed	1	1.47086			63.7239	93.729		7.35675e-12	2.05534	Up		168.908	347.164		0.00187105	-1.93841	Down		143.093	73.8199
LOC_Os07g49114		wound-induced protein WI12 putative expressed	1	1.17654			19.5057	22.9492		0.000108562	1.91008	Up		97.0856	185.441		0.00532387	-2.85593	Down		63.7239	22.3129
LOC_Os08g01380	GO:0022900 GO:0051537 GO:0009055	2Fe-2S iron-sulfur cluster binding domain containing protein expressed	1	1.0323			458.196	472.996		3.3437e-06	-1.61312	Down		392.534	243.339		1	1.12488			13.0871	14.7214
LOC_Os08g02030	GO:0016747	transferase family protein putative expressed	1	-15.6634			2.43541	0.155484		1	-3.32709			2.09377	0.62931		0.00532387	-1.55339	Down		257.459	165.741
LOC_Os08g02700	GO:0044282 GO:0044281 GO:0004332 GO:0006096	fructose-bisphospate aldolase isozyme putative expressed	1	-3.03846			3.31789	1.09197		1	1.35719			4.73709	6.42913		9.21163e-05	-2.84577	Down		92.71	32.5782
LOC_Os08g06010		transporter major facilitator family putative expressed	1	-1.47043			17.1361	11.6539		0.0435548	-1.72433	Down		136.043	78.896		1	-1.13676			14.886	13.0951
LOC_Os08g06100	GO:0046983 GO:0008171	O-methyltransferase putative expressed	1	-1.04102			242.213	232.668		1	-1.01601			177.144	174.353		0.00964049	-2.91067	Down		58.3364	20.0422
LOC_Os08g10020	GO:0009654 GO:0042651 GO:0015979	photosystem II 10 kDa polypeptide chloroplast precursor putative expressed	8.33972e-06	-1.3906	Down		767.597	551.992		5.07547e-11	-1.63384	Down		617.551	377.976		0.0149761	2.17285	Up		40.835	88.7286
LOC_Os08g15268	GO:0003735 GO:0015934 GO:0006412 GO:0034645	chloroplast 50S ribosomal protein L22 putative expressed	1	-2.12059			30.5802	14.4206		5.12474e-05	-4.17424	Down		62.6496	15.0086		1	-3.29349			18.9752	5.76143
LOC_Os08g33820	GO:0016020 GO:0009765	chlorophyll A-B binding protein putative expressed	1	-1.14172			464.719	407.034		0.0153193	-1.94537	Down		111.235	57.1795		1	-1.79804			5.50504	3.06169
LOC_Os08g35420	GO:0045156 GO:0016020 GO:0030077 GO:0009772	photosynthetic reaction center protein putative expressed	0.00992376	-1.21013	Down		1232.96	1018.86		2.95145e-72	-2.45482	Down		1355.04	551.992		0	1.50488	Up		819.308	1232.96
LOC_Os08g35760	GO:0048046 GO:0030145 GO:0045735	Cupin domain containing protein expressed	0.00144262	-2.03641	Down		142.105	69.7823		1	-1.7907			48.8075	27.256		1	-19.304			1.9304	0.1
LOC_Os08g36480	GO:0050660 GO:0020037 GO:0030151 GO:0042128 GO:0046857 GO:0055114 GO:0009055	nitrate reductase putative expressed	1	1.17485			261.049	306.693		1	1.1178			270.184	302.013		3.59431e-05	-5.37091	Down		55.4361	10.3215
LOC_Os08g37670	GO:0005507 GO:0009055	plastocyanin-like domain containing protein putative expressed	1	1.53967			19.7535	30.414		0	2.81574	Up		115.784	326.017		3.3242e-06	-1.34535	Down		947.464	704.253
LOC_Os08g39450	GO:0008270 GO:0003677	AN1-like zinc finger domain containing protein expressed	1	-1.60435			37.4667	23.3532		0.0112441	-1.87507	Down		126.642	67.5399		1	-1.19387			30.414	25.4752
LOC_Os08g45030	GO:0016021 GO:0006810 GO:0042626 GO:0005524	multidrug resistance protein putative expressed	1	1.30484			13.4218	17.5133		1	1.63037			24.8167	40.4604		0.00167206	-2.63409	Down		80.3399	30.5001
LOC_Os09g17740	GO:0016020 GO:0009765	chlorophyll A-B binding protein putative expressed	1	-1.07466			538.273	500.877		1.64042e-16	-2.45908	Down		331.383	134.759		1	1.48251			11.4453	16.9678
LOC_Os09g25760	GO:0016021	tetraspanin family protein putative expressed	1	-1.26238			22.7654	18.0337		1	1.31232			166.957	219.102		0.000155911	-1.50651	Down		407.034	270.184
LOC_Os09g26670		expressed protein	1	-1.09281			23.9875	21.9503		0.00644327	-3.37864	Down		50.1949	14.8565		1	1.32587			1.50919	2.00099
LOC_Os09g39940	GO:0005507 GO:0009055	plastocyanin-like domain containing protein putative expressed	1	-1.16851			62.9235	53.8495		1	1.81911			13.7748	25.0579		0.0307633	-1.74155	Down		140.517	80.6853
LOC_Os10g21190		expressed protein	1	-1			2252.97	2252.97		0	-3.79259	Down		3593.34	947.464		0	1.59494	Up		2252.97	3593.34
LOC_Os10g21352	GO:0003735 GO:0006412 GO:0034645 GO:0015935	chloroplast 30S ribosomal protein S19 putative expressed	1	-1.24472			127.748	102.632		6.66319e-06	-2.23719	Down		158.876	71.016		1	1.5365			37.2142	57.1795
LOC_Os10g21358	GO:0000166	chloroplast 50S ribosomal protein L23 putative	1	2.65694			5.16757	13.7299		0.0208638	-5.32213	Down		30.0806	5.65198		1	-209.055			1.72182	0.00823621
LOC_Os10g23310	GO:0016747	transferase family protein putative expressed	1	1.79768			0.623616	1.12106		1	-1.36672			2.04831	1.4987		0.0171754	-4.11449	Down		37.7615	9.1777
LOC_Os10g25290		ZIM domain containing protein putative expressed	1	1.17272			11.3275	13.284		0.0212012	-2.19409	Down		81.8463	37.3031		1	-1.14434			110.086	96.2005
LOC_Os10g37340	GO:0003824 GO:0034641 GO:0006520 GO:0044281 GO:0030170	cystathionine gamma-synthase putative expressed	1	-1.10919			56.0105	50.4968		0.567474	1.68438			53.0292	89.3214		4.10257e-20	-2.27896	Down		458.196	201.055
LOC_Os10g37500	GO:0017111 GO:0005524	AAA-type ATPase family protein putative expressed	1	1.42388			10.1768	14.4904		1	1.45286			16.9678	24.6517		0.033712	-2.47041	Down		63.2137	25.5883
LOC_Os10g38234	GO:0016021 GO:0009522 GO:0015979	photosystem I P700 chlorophyll a apoprotein A2 putative expressed	0.000242984	-2.79711	Down		92.945	33.2289		1	-1.41958			58.3364	41.0941		1	1.71671			41.4633	71.1807
LOC_Os10g38238	GO:0003735 GO:0006412 GO:0034645 GO:0005840	chloroplast 30S ribosomal protein S14 putative expressed	1	1.4213			19.316	27.4537		0.00899558	-4.24477	Down		39.131	9.21863		1	1.43217			13.582	19.4517
LOC_Os10g38272	GO:0045263 GO:0015986 GO:0015078 GO:0044281	ATP synthase B chain putative expressed	1	-1.65977			63.0876	38.0099		1.48228e-05	-5.77441	Down		54.5837	9.4527		1	1.50729			8.5004	12.8126
LOC_Os10g38278	GO:0003735 GO:0006412 GO:0034645 GO:0015935	chloroplast 30S ribosomal protein S2 putative expressed	1	-1.42782			17.2765	12.1		0.01597	-5.8836	Down		29.276	4.97587		1	1.93881			4.46068	8.6484
LOC_Os10g39880	GO:0045156 GO:0030077 GO:0009772	photosynthetic reaction center protein putative expressed	0.0216776	-3.98802	Down		41.0941	10.3044		1	-1.22135			20.8456	17.0676		1	1.36158			19.2243	26.1754
LOC_Os11g02350	GO:0010876 GO:0008289 GO:0006869	LTPL25 - Protease inhibitor/seed storage/LTP family protein precursor expressed	1	-1.08504			112.514	103.696		0.000415151	-2.20425	Down		121.375	55.0642		1	-1.17101			11.4103	9.74404
LOC_Os11g14140		OsFBK25 - F-box domain and kelch repeat containing protein expressed	1	1.29694			45.186	58.6036		0.000332785	-1.44178	Down		458.196	317.8		9.77604e-05	-2.47314	Down		113.45	45.8729
LOC_Os11g33120	GO:0050660 GO:0050664 GO:0016021 GO:0005509 GO:0005506 GO:0004601 GO:0055114 GO:0009055	respiratory burst oxidase putative expressed	1	1.21051			15.8664	19.2064		1	1.50663			20.8587	31.4263		0.00133826	-2.48306	Down		90.373	36.3959
LOC_Os11g47760	GO:0005524	DnaK family protein putative expressed	0.00530928	-1.50154	Down		326.017	217.122		0.286274	-1.41295			217.122	153.666		1	-1			127.205	127.205
LOC_Os12g02300	GO:0010876 GO:0008289 GO:0006869	LTPL26 - Protease inhibitor/seed storage/LTP family protein precursor expressed	1	1.07059			136.625	146.269		5.11573e-20	-2.96548	Down		302.013	101.843		1	1.33082			20.8178	27.7046
LOC_Os12g04150	GO:0016787 GO:0008152	alpha/beta hydrolase fold putative expressed	1	-1.64407			3.46154	2.10547		1	-2.17496			1.70382	0.783382		0.0499986	-6.03475	Down		25.2271	4.1803
LOC_Os12g10580	GO:0005840 GO:0016984 GO:0003735 GO:0071704 GO:0015977 GO:0034645 GO:0006412	ribulose bisphosphate carboxylase large chain precursor putative expressed	1	-1.48818			129.067	86.7278		2.13547e-19	-3.7857	Down		224.696	59.3539		1	-1.06042			29.6401	27.9512
LOC_Os12g12880		expressed protein	1	-2.83358			8.71091	3.07417		1	-2.49079			11.3319	4.54951		0.000480697	-11.2533	Down		33.1	2.94135
LOC_Os12g13674		expressed protein	8.13791e-21	-7034.28	Down		105.121	0.0149441		4.1508e-20	-4892.59	Down		99.8188	0.020402		3.65481e-09	-198.441	Down		50.6334	0.255156
LOC_Os12g14440		Jacalin-like lectin domain containing protein putative expressed	9.48025e-102	-15.9932	Down		576.469	36.0447		3.1522e-74	-19.3419	Down		407.034	21.0442		7.54871e-05	-19.8223	Down		34.1252	1.72156
LOC_Os12g15680	GO:0046274 GO:0048046 GO:0055114 GO:0044282 GO:0005507 GO:0008471 GO:0044281	laccase precursor protein putative expressed	1	-5.36108			0.684394	0.12766		1	1.2257			1.77304	2.17322		7.64999e-06	-1.95192	Down		217.122	111.235
LOC_Os12g29400		GRAM domain containing protein expressed	1	-1.07751			4.39263	4.07666		1	1.51136			20.2763	30.6449		5.52003e-14	-1.43018	Down		1355.04	947.464
LOC_Os12g38720		expressed protein	5.10136e-05	-3.51174	Down		79.2832	22.5766		0.00239987	-4.01842	Down		47.2032	11.7467		1	-2.29552			16.2735	7.08923
LOC_Os12g39930		expressed protein	1.9322e-37	-2.66407	Down		639.63	240.095		1.09059e-21	-2.72565	Down		365.163	133.973		0	1.62284	Up		472.996	767.597
