# Supplementary material for: Identification of Rice Genes Associated With Enhanced Cold Tolerance by Comparative Transcriptome Analysis With Two Transgenic Rice Plants Overexpressing DaCBF4 or DaCBF7, Isolated From Antarctic Flowering Plant Deschampsia antarctica
Source: Front Plant Sci. 2018 May 3;9:601. doi: 10.3389/fpls.2018.00601 (PMC5943562; doi:10.3389/fpls.2018.00601)
Supplement: Supplementary file 6 [file Table_6.XLSX]

## Sheet: Table S6
Supplementary Table 6. List of differentially regulated AP2 domain containing protein genes induced exclusively in Ubi:DaCBF4 or Ubi:DaCBF7 transgenic rice plants under cold condition
Locus ID	Exclusive induction in	No. DRE/CRT	No. LTRE	Annotations - Description	Normal Control								Cold 1 day								Cold 6 day
					Baggerley's test: Ubi:DaCBF4 vs wild-type				Baggerley's test: Ubi:DaCBF7 vs wild-type				Baggerley's test: Ubi:DaCBF4 vs wild-type				Baggerley's test: Ubi:DaCBF7 vs wild-type				Baggerley's test: Ubi:DaCBF4 vs wild-type				Baggerley's test: Ubi:DaCBF7 vs wild-type
					FDR p-value correction	Fold change	DEG		FDR p-value correction	Fold change	DEG		FDR p-value correction	Fold change	DEG		FDR p-value correction	Fold change	DEG		FDR p-value correction	Fold change	DEG		FDR p-value correction	Fold change	DEG
LOC_Os03g22170	Ubi:DaCBF4	3	0	AP2 domain containing protein expressed	1	19.7265			1	-1.54407			0.000951587	124.606	Up		1	-3			1	6.90028			1	1
LOC_Os06g03670	Ubi:DaCBF4	1	0	dehydration-responsive element-binding protein putative expressed	0.119713	33.6665			1	1			0	62.7508	Up		1	2.59171			0	753.693	Up		1	2.84608
LOC_Os06g36000	Ubi:DaCBF4	0	2	AP2 domain containing protein expressed	1	124.824			1	1			5.63445e-06	952.12	Up		1	1			0.00115877	233.208	Up		1	1
LOC_Os07g47790	Ubi:DaCBF4	2	2	AP2 domain containing protein expressed	1	17.6902			1	1			0.000610592	436.782	Up		1	1			0.0921166	15.57			1	1.12055
LOC_Os08g43200	Ubi:DaCBF4	1	0	dehydration-responsive element-binding protein putative expressed	0.121496	143.69			1	1			0	929.45	Up		1	1			2.8723e-11	93.4704	Up		1	-4
LOC_Os08g43210	Ubi:DaCBF4	1	0	AP2 domain containing protein expressed	1	26.9889			1	-2			0	128.732	Up		1	1			3.52172e-07	405.075	Up		1	1
LOC_Os09g35020	Ubi:DaCBF4	1	0	AP2 domain containing protein expressed	0.107032	147.155			1	-8			0	61.3101	Up		1	1.78926			0	748.718	Up		1	1.36576
LOC_Os01g04020	Ubi:DaCBF7	0	1	AP2 domain containing protein expressed	1	1.08667			1	1.367			1	1.33163			0.0171221	1.34769	Up		1	-1.25518			0.0254286	-1.25318	Down
LOC_Os01g58420	Ubi:DaCBF7	2	2	AP2 domain containing protein expressed	1	-1.26058			1	2.05172			1	-1.39037			0.0360517	2.3888	Up		1	-2.79824			1	-1.50188
LOC_Os03g08500	Ubi:DaCBF7	0	2	AP2 domain containing protein expressed	1	-1.11811			1	1.03742			1	-1.12838			2.51155e-11	2.5056	Up		0.694473	-1.544			1	1.6353
LOC_Os04g46400	Ubi:DaCBF7	1	2	AP2 domain containing protein expressed	1	-1.1768			6.68988e-06	31.7	Up		1	-1.64053			0	215.5	Up		1	-5.2058			0	1836	Up
LOC_Os04g57340	Ubi:DaCBF7	0	1	AP2 domain containing protein expressed	1	1.73054			1	1.65796			1	-1.07965			0.0314861	3.49705	Up		1	-1.1896			1	1.03254
LOC_Os09g28440	Ubi:DaCBF7	1	0	AP2 domain containing protein expressed	1	1.09495			1	1			1	-1.2266			3.48462e-05	2.29535	Up		1	1.47073			1	1.12078
LOC_Os10g41330	Ubi:DaCBF7	1	0	AP2 domain containing protein expressed	1	-1.51043			1	13			1	1.01658			0.029548	2.63136	Up		1	1.21017			1	1.0737
